# Supplementary material for: Accumulation of Antibiotic Resistance Genes in Carbapenem-Resistant Acinetobacter baumannii Isolates Belonging to Lineage 2, Global Clone 1, from Outbreaks in 2012–2013 at a Tehran Burns Hospital
Source: mSphere. 2020 Apr 8;5(2):e00164-20. doi: 10.1128/mSphere.00164-20 (PMC7142300; doi:10.1128/mSphere.00164-20)
Supplement: TABLE S2 [file mSphere.00164-20-st002.csv]

TABLE S2 Single Nucleutide Differences between GC1 strains belonging to lineage 1 and lineage 2 strains
Strain	3208	6013113	6013150	A1	A388	A85	AB0057	AB056	AB059	AB5075	ABS029	ABS042	ABS062	ABS063	ABS078	ABS103	ABS104	ABS122	ABS201	AB_908-13	ANC4097	AYE	D36	IS-58	KT-A297	MRSN_3527	Naval-21	Naval-83	OIFC074	PR332	Reference	S36	TG19582	USA15	WM98
3208	0
6013113	162	0	0
6013150	162	0	0
A1	53	123	123	0
A388	94	166	166	57	0
A85	91	161	161	52	95	0
AB0057	196	266	266	157	200	125	0
AB056	104	174	174	65	108	33	98	0
AB059	110	180	180	71	114	39	92	12	0
AB5075	113	183	183	74	117	78	183	91	97	0
ABS029	193	35	35	154	197	192	297	205	211	214	0
ABS042	205	47	47	166	209	204	309	217	223	226	40	0
ABS062	192	34	34	153	196	191	296	204	210	213	1	39	0
ABS063	192	34	34	153	196	191	296	204	210	213	1	39	0	0
ABS078	208	50	50	169	212	207	312	220	226	229	43	7	42	42	0
ABS103	197	39	39	158	201	196	301	209	215	218	32	26	31	31	29	0
ABS104	196	38	38	157	200	195	300	208	214	217	31	27	30	30	30	5	0
ABS122	192	34	34	153	196	191	296	204	210	213	1	39	0	0	42	31	30	0
ABS201	192	34	34	153	196	191	296	204	210	213	1	39	0	0	42	31	30	0	0
AB_908-13	119	189	189	80	123	48	101	21	13	106	220	232	219	219	235	224	223	219	219	0
ANC4097	99	169	169	60	103	64	169	77	83	42	200	212	199	199	215	204	203	199	199	92	0
AYE	90	160	160	51	94	85	190	98	104	107	191	203	190	190	206	195	194	190	190	113	93	0
D36	163	1	1	124	167	162	267	175	181	184	36	48	35	35	51	40	39	35	35	190	170	161	0
IS-58	103	173	173	64	107	68	173	81	87	14	204	216	203	203	219	208	207	203	203	96	32	97	174	0
KT-A297	49	119	119	10	53	48	153	61	67	70	150	162	149	149	165	154	153	149	149	76	56	47	120	60	0
MRSN_3527	202	40	40	163	206	201	306	214	220	223	73	85	72	72	88	77	76	72	72	229	209	200	41	213	159	0
Naval-21	173	131	131	134	177	172	277	185	191	194	160	170	159	159	173	162	161	159	159	200	180	171	132	184	130	171	0
Naval-83	95	165	165	56	99	94	199	107	113	116	196	208	195	195	211	200	199	195	195	122	102	93	166	106	52	205	176	0
OIFC074	165	123	123	126	169	164	269	177	183	186	152	162	151	151	165	154	153	151	151	192	172	163	124	176	122	163	22	168	0
PR332	160	2	2	121	164	159	264	172	178	181	37	49	36	36	52	41	40	36	36	187	167	158	3	171	117	42	129	163	121	0
Reference	53	123	123	0	57	52	157	65	71	74	154	166	153	153	169	158	157	153	153	80	60	51	124	64	10	163	134	56	126	121	0
S36	98	168	168	59	102	23	132	40	46	85	199	211	198	198	214	203	202	198	198	55	71	92	169	75	55	208	179	101	171	166	59	0
TG19582	124	82	82	85	128	123	228	136	142	145	113	125	112	112	128	117	116	112	112	151	131	122	83	135	81	122	91	127	83	80	85	130	0
USA15	128	198	198	89	132	53	162	70	76	115	229	241	228	228	244	233	232	228	228	85	101	122	199	105	85	238	209	131	201	196	89	44	160	0
WM98	60	144	144	35	76	73	178	86	92	95	175	187	174	174	190	179	178	174	174	101	81	72	145	85	31	184	155	77	147	142	35	80	106	110	0
